# Supplementary material for: Spectroscopic analysis reveals that soil phosphorus availability and plant allocation strategies impact feedstock quality of nutrient-limited switchgrass
Source: Commun Biol. 2022 Mar 11;5:227. doi: 10.1038/s42003-022-03157-7 (PMC8917137; doi:10.1038/s42003-022-03157-7)
Supplement: Supplementary file 4 — Supplementary Data 1 [file 42003_2022_3157_MOESM4_ESM.xlsx]

## Sheet: Figure 1a - mean
	P	Cellulose	Lignin	Lipids	Amides	Pi	Po	CL.Ratio
1	1	12.4	1.37	1.22	6.39	11.6	0.305	9.05109
2	1	10.1	1.03	0.923	4.51	12	0.212	9.80583
3	1	15.6	1.24	1.67	8.17	16.4	0.399	12.5806
4	1	9.78	1.3	1.78	5.6	11.8	0.148	7.52308
5	1	9.09	1.19	1.9	5.27	10.7	0.112	7.63866
6	1	7.08	0.764	1.4	3.68	8.18	0.113	9.26702
7	10	7.34	0.573	0.822	2.06	6.88	0.23	12.8098
8	10	13.2	0.968	2.06	4.37	13.6	0.282	13.6364
9	10	14.4	1	1.74	3.89	13.6	0.389	14.4
10	10	5.96	0.716	0.758	1.72	5.33	0.146	8.32402
11	10	11.6	1.13	1.79	3.88	11.6	0.312	10.2655
12	10	15.6	1.2	2.18	4.67	14.2	0.373	13
13	10	7.79	1.1	1.65	4.05	8.08	0.12	7.08182
14	10	10	0.996	1.63	3.68	10.2	0.284	10.0402
15	10	12.8	2.32	1.72	6.86	11	0.166	5.51724
16	30	5.46	0.777	1.12	2.55	6.03	0.178	7.02703
17	30	5.78	1.29	1.17	2.85	5.49	0.0913	4.48062
18	30	5.52	1.15	0.887	2.83	7.04	0.0566	4.8
19	30	6.87	0.923	1.6	3.84	7.33	0.104	7.44312
20	30	10.1	1.17	1.97	4.89	12.5	0.193	8.63248
21	30	12.8	1.44	1.72	5.12	13.8	0.391	8.88889
22	30	4.43	0.454	0.637	1.74	5.61	0.0837	9.75771
23	30	11.2	1.27	1.8	5.47	13.4	0.247	8.8189
24	30	11.1	1.28	1.75	5.87	14.3	0.293	8.67188
25	150	14	0.752	1.55	5.69	13.3	0.224	18.617
26	150	12.8	0.882	1.14	3.71	14.9	0.254	14.5125
27	150	15.3	1.16	1.54	4.67	13.8	0.328	13.1897
28	150	27.7	0.746	0.813	5.28	17.4	1.75	37.1314
29	150	15.3	0.77	0.872	5.8	13.9	0.376	19.8701
30	150	23.5	0.787	0.937	6.51	19.7	1.13	29.8602
31	150	15.5	0.487	0.55	4.01	12.1	0.714	31.8275
32	150	18.3	0.511	0.684	3.93	15.6	0.92	35.8121
33	150	29.7	0.713	0.844	5.47	22.1	1.78	41.655
34	500	16.1	0.882	0.972	5.46	16.4	0.225	18.254
35	500	12.1	0.617	0.882	3.76	13	0.296	19.611
36	500	17	0.921	1.1	5.13	18.6	0.293	18.4582
37	500	16.5	0.871	0.891	8.35	15.6	0.589	18.9437
38	500	12.3	0.999	0.953	5.31	15.7	0.225	12.3123
39	500	12.3	0.723	0.614	8.05	10.4	0.204	17.0124
40	500	18.7	0.669	0.961	6.71	17.8	0.67	27.9522
41	500	12.9	0.546	0.724	4.71	13.2	0.49	23.6264
42	500	10.2	0.344	0.538	6.43	11.3	0.449	29.6512

## Sheet: Figure 1b - mean
	N	Cellulose	Lignin	Lipids	Amides	Pi	Po	CL.Ratio
1	0.01	11.3	0.697	0.443	2.43	9.24	0.42	16.2123
2	0.01	15.3	0.938	0.434	2.35	9.92	0.557	16.3113
3	0.01	31.3	0.356	0.762	2.54	19.3	2.78	87.9213
4	0.01	12.2	0.572	0.225	1.87	6.92	0.712	21.3287
5	0.01	31	0.809	0.762	5.33	18.2	1.43	38.3189
6	0.01	37.8	0.992	0.749	4.32	25	2.51	38.1048
7	0.01	43.1	1.07	0.667	5.72	26.3	2.71	40.2804
8	0.01	35.6	0.77	0.733	3.96	24.5	2.47	46.2338
9	0.01	29.3	0.768	0.63	3.29	20.9	2.15	38.151
10	0.1	18	0.79	1.12	3.35	19.6	0.65	22.7848
11	0.1	10.3	0.705	0.86	2.41	12.3	0.288	14.6099
12	0.1	17.2	0.721	1.02	3.69	18.5	0.593	23.8558
13	0.1	14.5	0.815	1.08	3.29	15.6	0.401	17.7914
14	0.1	6.77	0.468	0	2.39	8.36	0.177	14.4658
15	0.1	11.1	0.57	0.777	2.76	12.8	0.422	19.4737
16	0.1	5.75	0.431	0.339	2.31	5.54	0.244	13.3411
17	0.1	12.5	0.676	0.88	3.97	13.4	0.596	18.4911
18	0.1	9.25	0.47	0.546	3.93	8.43	0.573	19.6809
19	0.3	20.5	0.667	0.679	3.3	15.6	1.08	30.7346
20	0.3	24.4	0.97	1.01	4.2	21	1.09	25.1546
21	0.3	20.6	0.741	0.796	3.11	15.1	1.05	27.8003
22	0.3	26.4	0.756	1	3.13	21.1	1.56	34.9206
23	0.3	30.5	0.793	1.13	2.6	24	2.04	38.4615
24	0.3	31.2	0.817	1.07	2.94	21.2	1.9	38.1885
25	0.3	17.6	0.783	0.914	2.99	18.9	0.828	22.4777
26	0.3	19.9	0.592	0.876	2.12	18.8	1.06	33.6149
27	0.3	23.6	0.822	1.27	2.87	21.9	0.997	28.7105
28	1.5	18.4	0.536	0.789	2.13	15.1	0.909	34.3284
29	1.5	14.4	0.682	0.865	2.13	18.5	0.529	21.1144
30	1.5	10.6	0.356	0.884	1.42	13.5	0.457	29.7753
31	1.5	23.3	0.638	0.695	2.76	14.2	1.14	36.5204
32	1.5	22.3	0.634	0.825	2.45	15.7	1.16	35.1735
33	1.5	23.8	0.773	1.03	3.01	23.3	1.3	30.7891
34	1.5	16.9	0.777	1.04	2.46	14.8	0.41	21.7503
35	1.5	21	0.909	1.18	2.98	20.5	0.57	23.1023
36	1.5	11.6	0.441	0.968	2.11	10.2	0.318	26.3039
37	6	16.1	0.882	0.972	5.46	16.4	0.225	18.254
38	6	12.1	0.617	0.882	3.76	13	0.296	19.611
39	6	17	0.921	1.1	5.13	18.6	0.293	18.4582
40	6	16.5	0.871	0.891	8.35	15.6	0.589	18.9437
41	6	12.3	0.999	0.953	5.31	15.7	0.225	12.3123
42	6	12.3	0.723	0.614	8.05	10.4	0.204	17.0124
43	6	18.7	0.669	0.961	6.71	17.8	0.67	27.9522
44	6	12.9	0.546	0.724	4.71	13.2	0.49	23.6264
45	6	10.2	0.344	0.538	6.43	11.3	0.449	29.6512

## Sheet: Figure 2 + Figure 3 + Figure 4
sample	Plot	Time	soil.P	Cellulose	Lignin	Lipids	Amides	C/L Ratio	Inorganic.Phosphates	Organic.Phospates	Pred.P.boot	Pred.N.boot	plant.height
1	RR	T1	62.532	10.1	0.68	0.318	3.24	14.8529	0.0872	0.567	142.457	1.53056	71.12
2	RR	T1	80.7705	11.6	1.73	0.426	3.91	6.7052	0.661	0.463	140.231	1.60845	91.44
3	RR	T1	69.072	8.54	0.689	0.449	5.38	12.3948	0.208	2.7	142.561	1.55658	88.9
4	RR	T1	82.1155	19.6	0.315	0.293	24.8	62.2222	0.169	0	147.359	1.38433	88.9
5	RR	T1	85.656	13.7	1.44	0.608	15.9	9.51389	1.01	0	142.19	1.55959	67.31
6	RR	T1	88.58	7.93	1.21	0.465	2.09	6.55372	0.215	0.844	142.35	1.60147	90.17
8	RR	T1	54.7715	12.4	1.61	0.522	4.76	7.70186	0.407	2.14	143.265	1.62389	67.31
9	RR	T1	86.4325	7.2	2.47	0.258	11.1	2.91498	0.346	1.28	143.583	1.61066	93.98
10	RR	T1	68.4135	13.2	1.49	0.735	5.86	8.85906	0.28	1.81	143.215	1.58758	72.39
11	RR	T1	84.659	16.3	0.936	0.345	3.21	17.4145	0.256	1.02	141.347	1.38598	71.12
12	RR	T1	80.841	9.07	1.37	0.446	9.33	6.62044	0.235	0.472	145.74	1.54444	69.85
13	RR	T1	79.248	25.9	2.1	1.16	3.82	12.3333	0.231	3.4	133.471	1.51093	78.74
14	RR	T1	100.302	11.4	0.942	0.489	1.71	12.1019	0.174	2.38	144.416	1.46434	58.42
15	RR	T1	69.207	17.4	1.56	0.504	5.66	11.1538	0.228	1.25	135.8	1.57513	73.66
16	RR	T1	92.595	20.5	1.82	0.859	4.5	11.2637	0.253	3.92	135.253	1.49274	68.58
17	RR	T1	87.0085	22.6	1.77	0.938	6.08	12.7684	0.202	3.79	138.333	1.43212	66.04
18	RR	T1	64.823	17.1	1.06	0.649	4.1	16.1321	0.215	3.64	140.473	1.39585	86.36
19	RR	T1	65.6335	16.1	1.33	0.705	3.53	12.1053	0.271	2.61	140.807	1.46204	88.9
20	RR	T1	76.184	23.1	1.59	0.979	5.82	14.5283	0	4.58	140.64	1.33393	81.28
21	RR	T1	83.1165	25.4	1.74	0.844	6.38	14.5977	0.223	3.61	129.865	1.3831	97.79
22	RR	T1	84.7315	12.1	1.49	0.601	4.26	8.12081	0.298	2.24	145.258	1.49644	60.96
23	RR	T1	81.726	17.6	0.528	0.389	20.1	33.3333	0.198	0	137.772	1.17745	68.58
24	RR	T1	77.748	27	1.77	0.903	7.65	15.2542	0.165	3.8	124.629	1.46686	73.66
25	RR	T1	82.6765	22.3	1.6	0.761	5.02	13.9375	0.181	2.47	138.661	1.47076	68.58
26	RR	T1	85.7665	24.3	1.74	0.841	4.11	13.9655	0.314	4.37	139.192	1.44819	60.96
27	RR	T1	81.9245	2.92	1.83	1.08	4.86	1.59563	0	3.58	139.18	1.33807	86.36
28	RR	T1	80.965	19.6	1.34	0.95	4.39	14.6269	0.231	6.82	136.63	1.49898	82.55
29	RR	T1	77.2595	16.3	0.916	0.615	1.77	17.7948	0.183	2.26	141.977	1.52841	50.8
30	RR	T1	62.7365	13.7	1.35	0.734	5.25	10.1481	0.184	3.84	137.735	1.42971	88.9
61	RR	T2	71.606	17.7	1.4	0.744	0.627	12.6429	1.04	0	138.174	1.56873	95.25
62	RR	T2	84.0695	15.9	1.96	0.859	9.04	8.11224	0.964	0.747	136.026	1.69236	124.46
64	RR	T2	83.5995	14.8	2.57	0.737	4.52	5.75875	0.867	0.401	131.734	1.73187	109.22
65	RR	T2	84.6205	16.1	2.42	1.05	3.96	6.65289	0.322	0.868	131.865	1.62908	90.17
67	RR	T2	78.4555	12.1	0.798	0.498	7.12	15.1629	0.981	0.188	142.863	1.64894	110.49
68	RR	T2	52.141	22.3	1.24	0.287	6.49	17.9839	1.4	0.108	138.733	1.61667	114.3
69	RR	T2	86.1105	19.5	1.48	0.654	0.197	13.1757	0.648	0.675	137.659	1.59417	114.3
71	RR	T2	81.1035	17.4	0.692	0.458	25.2	25.1445	0.682	0	137.762	1.51691	109.22
73	RR	T2	69.2875	12.9	0.961	0.506	6.8	13.4235	0.465	0.395	140.007	1.63088	91.44
74	RR	T2	95.8835	24.2	2.17	0.588	4.34	11.1521	1.1	0.64	138.008	1.63274	86.36
75	RR	T2	66.4065	16.1	1.19	0.545	0.807	13.5294	0.201	0.638	135.872	1.64237	114.3
76	RR	T2	93.522	16.4	0.863	0.451	24.2	19.0035	0.628	0.11	142.701	1.65519	114.3
78	RR	T2	74.269	18	1.94	0.3	8.07	9.27835	1.27	0.18	136.559	1.6903	121.92
79	RR	T2	72.823	12.5	1.46	0.729	0.298	8.56164	0.886	0.283	138.996	1.73024	119.38
80	RR	T2	71.985	9.75	1.7	0.375	3.53	5.73529	0.279	0.46	144.752	1.62948	106.68
80	RR	T2	71.985	7.5	1.28	0.388	10.9	5.85938	0.22	0.144	144.752	1.62948	106.68
81	RR	T2	87.797	17.8	1.14	0.592	0.87	15.614	0.244	0.815	136.983	1.61649	124.46
82	RR	T2	85.2085	8.38	0.896	0.725	0.254	9.35268	0.449	0.171	143.588	1.65133	83.82
83	RR	T2	82.1895	13.1	1.45	0.73	0.799	9.03448	0.22	0.513	139.54	1.64734	93.98
84	RR	T2	80.966	13.8	1.34	0.763	2.65	10.2985	1.18	0.38	139.452	1.64261	109.22
85	RR	T2	82.6935	14.8	2.04	0.615	6.5	7.2549	0.414	0.674	138.895	1.67294	93.98
86	RR	T2	88.286	13.2	0.955	0.374	21.6	13.822	0.728	0	139.736	1.67791	76.2
87	RR	T2	84.119	18.8	0.914	0.561	8.69	20.5689	1.64	0.0495	135.687	1.592	109.22
88	RR	T2	81.7235	37.2	1.06	0.652	43.6	35.0943	0.511	0	143.653	1.49476	99.06
89	RR	T2	75.231	14.7	1.78	0.763	6.22	8.25843	0.18	0.935	137.169	1.63337	58.42
90	RR	T2	61.9615	16.2	1.89	0.735	4.82	8.57143	0.585	0.491	136.987	1.64126	104.14
165	3S	T1	14.354	12.5	2.22	0.646	4.36	5.63063	0.257	0.623	134.236	1.61144	57.15
166	3S	T1	18.1495	11.9	1.97	0.757	3.93	6.04061	0.132	1.04	134.93	1.57042	59.69
167	3S	T1	18.2065	12.3	2.14	0.707	5.17	5.74766	0.175	0.535	136.255	1.61142	66.04
168	3S	T1	16.6335	11.2	1.93	0.718	1.18	5.80311	0.191	0.586	136.861	1.56014	39.37
169	3S	T1	11.518	5.4	1.18	0.45	1.9	4.57627	0.104	0.191	141.544	1.58466	73.66
170	3S	T1	22.1075	12	2.67	0.933	2.97	4.49438	0.075	0.895	131.036	1.51381	71.12
171	3S	T1	14.9235	11	2.12	0.889	3.19	5.18868	0.222	1.08	138.998	1.52458	49.53
172	3S	T1	8.0415	14.6	1.32	0.647	2.08	11.0606	0.209	0.619	141.903	1.51598	59.69
173	3S	T1	13.602	13.6	2.22	0.641	4.46	6.12613	0.607	0.599	135.512	1.59795	57.15
174	3S	T1	19.748	20.9	0.975	0.447	16.7	21.4359	0.255	0	141.774	1.3902	53.34
175	3S	T1	15.5075	13	2.06	0.706	4.54	6.31068	0.327	0.488	136.513	1.58886	50.8
176	3S	T1	40.0295	9.87	1.29	0.127	5.71	7.65116	0.115	0.245	143.252	1.56874	72.39
177	3S	T1	21.962	6.82	0.996	0.508	5.43	6.84739	0.0895	0.216	142.902	1.56343	40.64
178	3S	T1	31.989	11.8	1.62	0.357	3.86	7.28395	0.243	0.532	144.847	1.55298	68.58
178	3S	T1	31.989	7.8	0.883	0.261	10.7	8.83352	0.0974	0.266	144.847	1.55298	68.58
179	3S	T1	15.9215	15.2	1.86	0.432	6.61	8.17204	1.04	0.151	139.102	1.63083	55.88
180	3S	T1	28.313	12.8	1.43	0.308	7.93	8.95105	0.214	0.217	137.512	1.60081	48.26
181	3S	T1	19.76	15.4	1.7	0.517	3.17	9.05882	0.34	0.343	138.75	1.53968	53.34
182	3S	T1	11.9835	10.3	1.8	0.622	3.98	5.72222	0.204	0.5	138.041	1.59015	48.26
183	3S	T1	25.1295	15.8	2.05	0.803	3.43	7.70732	0.161	0.912	132.445	1.61337	40.64
184	3S	T1	14.3715	15.3	1.92	0.888	2.85	7.96875	0.156	0.911	135.491	1.46651	40.64
185	3S	T1	16.1185	13	1.73	0.607	4.22	7.51445	0.317	0.546	137.445	1.56552	53.34
186	3S	T1	14.4715	11.3	1.9	0.785	4.05	5.94737	0.13	0.771	137.567	1.49986	53.34
187	3S	T1	35.4695	14.4	2.43	0.97	3.48	5.92593	0.212	0.928	130.876	1.59654	59.69
188	3S	T1	16.372	14.8	1.88	0.659	4.35	7.87234	0.664	0.346	136.952	1.58912	64.77
189	3S	T1	10.4635	17	1.88	0.606	3.92	9.04255	0.518	0.352	135.048	1.56293	64.77
190	3S	T1	14.593	9.16	1.72	0.636	3.63	5.32558	0.149	0.512	137.963	1.54937	63.5
191	3S	T1	17.591	12.8	2.04	0.879	3.8	6.27451	0.404	0.746	133.322	1.57787	60.96
192	3S	T1	11.9075	11.8	1.84	0.754	3.74	6.41304	0.166	0.869	137.123	1.58302	58.42
193	3S	T1	16.893	14.6	1.66	0.616	5.6	8.79518	0.295	0.491	136.474	1.58783	71.12
194	3S	T1	29.838	14	1.79	0.776	4.37	7.82123	0.123	0.92	134.65	1.52996	63.5
233	RR	T3	66.895	17.7	2.16	0.927	4.11	8.19444	1.1	0.581	130.993	1.64222	111.76
234	RR	T3	81.079	11.9	1.97	0.846	3.54	6.04061	0.566	0.648	134.109	1.57764	152.4
235	RR	T3	72.467	10.3	1.56	0.868	4.4	6.60256	0.452	0.941	140.51	1.64226	129.54
236	RR	T3	80.889	12.7	2.02	0.871	2.36	6.28713	0.67	0.477	133.348	1.55686	152.4
237	RR	T3	87.67	12	1.82	0.863	3.1	6.59341	0.592	0.482	133.465	1.58653	134.62
238	RR	T3	87.245	14.4	1.23	0.631	0.827	11.7073	0.862	0	135.305	1.61405	152.4
239	RR	T3	74.5475	12.5	1.55	0.569	1.42	8.06452	0.484	0.593	138.508	1.5818	152.4
240	RR	T3	63.1485	8.27	1.11	0.602	1.56	7.45045	0.238	0.323	140.374	1.51717	152.4
241	RR	T3	79.773	11.2	0.968	0.829	1.41	11.5702	0.174	2.27	145.132	1.52862	129.54
242	RR	T3	76.6105	11.6	0.905	0.781	1.76	12.8177	0.324	1.42	140.72	1.59521	132.08
243	RR	T3	80.743	11.2	1.48	0.673	4.08	7.56757	0.76	0.981	145.326	1.56409	142.24
244	RR	T3	82.39	12.7	1.26	0.558	1.34	10.0794	0.613	0.634	145.569	1.53122	147.32
245	RR	T3	71.9025	8.89	1.08	0.558	1.51	8.23148	0.191	0.443	141.66	1.53001	146.05
246	RR	T3	93.9085	12.4	1.04	0.808	1.31	11.9231	0.244	2.77	144.805	1.43902	129.54
247	RR	T3	70.5075	11.3	1.13	0.723	1.83	10	0.131	2.15	143.603	1.4967	152.4
248	RR	T3	96.216	15.3	2.06	0.62	2.88	7.42718	0.627	0.593	135.962	1.52917	137.16
249	RR	T3	88.5865	15.9	1.53	0.825	1.85	10.3922	0.139	1.16	141.63	1.41167	134.62
250	RR	T3	57.878	10.1	1.33	0.594	3.04	7.59398	0.296	0.466	138.7	1.53892	137.16
251	RR	T3	71.934	11.3	1.43	0.539	2.15	7.9021	0.145	0.662	139.793	1.53797	142.24
252	RR	T3	73.9745	11	1.56	0.652	2.89	7.05128	0.135	0.483	138.704	1.49176	129.54
253	RR	T3	87.678	10.6	1.29	0.6	1.65	8.21705	0.158	3.34	143.534	1.50764	142.24
254	RR	T3	79.562	9.54	1.38	0.671	2.55	6.91304	0.244	0.572	142.145	1.52479	121.92
255	RR	T3	83.6035	14.3	1.53	0.745	3.74	9.34641	0.244	1.04	139.533	1.55319	129.54
256	RR	T3	66.218	15.3	1.75	0.925	3.22	8.74286	0.21	2.18	136.939	1.52904	137.16
257	RR	T3	80.6165	11.1	1.16	0.506	3.9	9.56897	0.103	1.27	139.875	1.58897	138.43
258	RR	T3	89.4755	11.1	1.27	0.852	1.57	8.74016	0.185	1.43	140.489	1.56518	111.76
259	RR	T3	78.888	10.2	1.06	0.561	0.848	9.62264	0.606	0.817	141.549	1.59364	137.16
260	RR	T3	81.001	13.9	1.39	0.762	1.52	10	0.192	11.8	141.862	1.52422	134.62
261	RR	T3	79.3635	11.7	1.59	0.808	3.36	7.35849	0.368	0.469	136.661	1.54919	91.44
262	RR	T3	52.345	9.97	1.38	0.643	2.29	7.22464	0.207	0.533	136.036	1.52728	119.38
321	3S	T2	13.938	9.75	1.1	0.565	2.27	8.86364	0.393	0.349	138.306	1.61917	119.38
322	3S	T2	23.451	10.7	1.34	0.531	1.98	7.98507	0.138	3	143.174	1.55984	106.68
323	3S	T2	21.9595	10.1	0.588	0.345	1.02	17.1769	0.203	3.45	148.524	1.53747	90.17
324	3S	T2	15.714	10.7	1.42	0.421	1.62	7.53521	0.146	0.651	141.314	1.55394	93.98
325	3S	T2	9.2285	12.7	1.55	0.543	1.61	8.19355	0.969	0.335	139.247	1.58551	119.38
326	3S	T2	24.8675	12.3	1.39	0.707	2.99	8.84892	0.129	0.725	141.56	1.58818	132.08
327	3S	T2	19.7105	10.2	1.73	0.785	2.1	5.89595	0.148	0.731	136.244	1.56233	104.14
328	3S	T2	15.468	11.2	1.56	0.704	2.47	7.17949	0.174	0.753	143.038	1.4972	114.3
329	3S	T2	15.6615	11.9	1.07	0.705	1.35	11.1215	0.317	1.62	144.053	1.55696	109.22
330	3S	T2	16.8955	12.8	0.996	0.752	10.7	12.8514	0.248	8.88	147.953	1.51353	109.22
331	3S	T2	11.9245	10.9	1.32	0.615	4.37	8.25758	0.736	0.334	140.339	1.55977	101.6
332	3S	T2	32.914	12.5	1.29	0.673	2.58	9.68992	0.2	0.794	144.973	1.5404	96.52
333	3S	T2	23.3015	9.58	0.963	0.617	0.797	9.94808	0.352	0.331	138.4	1.56227	124.46
334	3S	T2	30.2425	12.8	1.4	0.576	3.12	9.14286	0.145	1.78	142.455	1.58383	123.19
335	3S	T2	15.7055	12.2	1.88	0.782	4.09	6.48936	0.161	0.933	136.562	1.56783	119.38
336	3S	T2	33.4615	11.8	1.49	0.603	2.85	7.91946	0.225	0.612	140.871	1.63225	83.82
337	3S	T2	24.0925	11.1	1.75	0.668	1.8	6.34286	0.167	0.622	138.188	1.46041	111.76
338	3S	T2	18.66	6.39	0.877	0.472	1.01	7.2862	0.304	0.316	142.302	1.61479	104.14
339	3S	T2	27.985	12.5	1.56	0.627	2.84	8.01282	0.315	0.614	140.102	1.55107	69.85
340	3S	T2	15.5305	10.6	1.6	0.668	2.13	6.625	0.146	0.694	142.418	1.49209	114.3
341	3S	T2	19.9665	8.49	1.01	0.354	2.68	8.40594	0.105	0.894	143.874	1.60344	118.11
342	3S	T2	21.9035	11	0.936	0.487	1.8	11.7521	0.103	0.458	142.316	1.59572	86.36
343	3S	T2	49.411	9.68	1.07	0.616	2.34	9.04673	0.208	0.555	140.345	1.61185	121.92
344	3S	T2	21.276	11.9	1.42	0.487	1.76	8.38028	0.548	0.562	143.24	1.56344	127
345	3S	T2	20.734	11.5	1.8	0.901	2.32	6.38889	0.188	1.67	138.972	1.49659	121.92
346	3S	T2	17.2415	12.6	1.87	0.757	3.45	6.73797	0.314	0.738	135.008	1.56813	114.3
347	3S	T2	29.527	15.3	1.56	0.563	6.34	9.80769	0.451	0.394	139.708	1.57855	101.6
348	3S	T2	20.799	11.5	1.71	0.686	3.2	6.72515	0.387	1.17	142.088	1.49587	86.36
349	3S	T2	19.331	12.7	1.24	0.589	5.61	10.2419	0.1	0.723	139.369	1.5752	109.22
350	3S	T2	36.605	8.65	0.889	0.501	1.52	9.73003	0.107	2.27	145.19	1.55562	104.14
417	3S	T3	12.0485	9.73	1.59	0	18.8	6.1195	0.122	0	145.644	1.59638	162
417	3S	T3	12.0485	19.4	0.578	0.186	9.18	33.564	0.638	0.0519	145.644	1.59638	162
419	3S	T3	24.0975	12	1.53	0.924	1.65	7.84314	0.51	1.03	139.739	1.50541	115
420	3S	T3	18.0445	13.7	1.14	0.405	2.35	12.0175	0.463	0.236	144.21	1.48897	131
422	3S	T3	18.565	16	1.67	0.637	2.37	9.58084	0.465	0.405	138.951	1.52375	153
423	3S	T3	16.6525	8.85	1.35	0.497	1.61	6.55556	0.208	0.531	139.382	1.54495	131
424	3S	T3	12.9575	17.1	1.7	0.961	4.16	10.0588	0.269	1.14	137.396	1.5562	149
425	3S	T3	15.536	12.9	1.37	0.529	1.53	9.41606	0.205	1.72	146.796	1.52659	110
426	3S	T3	20.0255	9.33	1.4	0.489	2.21	6.66429	0.771	0.271	140.312	1.51093	142
428	3S	T3	38.029	10	1.72	0.663	3.64	5.81395	0.188	0.472	135.672	1.52564	115
430	3S	T3	35.6065	11.9	1.48	0.542	4.01	8.04054	0.298	0.52	139.992	1.58623	147
431	3S	T3	16.733	8.75	1.2	0.453	2.06	7.29167	0.37	0.39	138.797	1.56967	144
433	3S	T3	22.1345	24.7	0.826	0.593	32.9	29.9031	1.03	0.139	139.916	1.42675	163
434	3S	T3	16.5465	6.25	0.804	0.327	1.55	7.77363	0.462	0.218	142.024	1.57761	105
434	3S	T3	16.5465	9.45	0.795	0.47	3.52	11.8868	0.353	0.244	142.024	1.57761	105
435	3S	T3	25.744	13.1	1.37	0.661	4.76	9.56204	0.439	0.526	135.724	1.62921	95
436	3S	T3	14.5375	13.9	1.38	0.695	1.76	10.0725	0.656	0.464	140.41	1.4851	133
437	3S	T3	18.15	11.5	2	0.869	2.36	5.75	0.273	0.552	130.861	1.59589	130
438	3S	T3	22.523	11	1.02	0.549	1.42	10.7843	0.36	0.304	138.992	1.53411	110
439	3S	T3	38.672	10.4	1.72	0.829	4.32	6.04651	0.579	0.771	140.08	1.58061	168
440	3S	T3	18.9645	18.5	0.807	0.531	19.2	22.9244	0.498	0	143.857	1.43403	160
442	3S	T3	21.2	8.13	1.23	0.609	1.65	6.60976	0.209	0.506	141.944	1.54857	150
443	3S	T3	27.87	9.33	1.24	0.602	1.11	7.52419	0.602	0.28	134.529	1.59513	140
444	3S	T3	15.333	16.8	2.08	1.06	2.57	8.07692	0.56	1.08	138.823	1.51991	134
445	3S	T3	22.5985	16	1.58	0.426	2.78	10.1266	0.545	0.315	133.808	1.53786	138
446	3S	T3	22.664	11.1	1.59	0.767	4.79	6.98113	0.205	1.21	138.435	1.5603	140
513	RR	T4	67.7375	17.9	2.75	1.52	4.88	6.50909	0.689	1.33	114.131	1.60479	160
514	RR	T4	70.128	19.5	1.45	1.32	1.89	13.4483	1.53	1.14	123.959	1.52669	185
515	RR	T4	64.8605	15.7	2.97	1.83	1.47	5.2862	1.28	1.8	119.496	1.50163	175
516	RR	T4	79.078	16.9	2.8	1.53	4.01	6.03571	2.54	0.668	115.455	1.61005	190
517	RR	T4	84.934	16.1	1.57	1.18	2.16	10.2548	0.706	1.9	122.607	1.49693	161
518	RR	T4	86.1505	16.5	1.86	1.2	3.57	8.87097	0.511	3.16	124.643	1.51558	162
519	RR	T4	66.5595	16.4	1.51	0.95	3.77	10.8609	1.59	0.599	124.243	1.64297	173
520	RR	T4	60.5685	16	2.7	1.23	9.67	5.92593	0.33	3.24	125.264	1.59269	175
521	RR	T4	84.2995	16.1	2.54	1.33	6.18	6.33858	0.549	3.06	123.597	1.56046	159
522	RR	T4	76.337	17.8	1.87	1.59	2.34	9.51872	0.474	8.71	120.007	1.44256	186
523	RR	T4	80.631	17.8	3.56	1.93	4.58	5	1.74	1.24	115.446	1.60144	193
524	RR	T4	82.4685	12.9	2.14	1.29	2.53	6.02804	0.645	0.962	123.453	1.49497	171
525	RR	T4	70.2105	16.8	1.72	1.01	6.61	9.76744	0.73	0.685	126.39	1.35306	161
526	RR	T4	87.746	14.2	1.98	1.06	2.17	7.17172	0.786	0.518	119.004	1.6285	191
527	RR	T4	79.0785	13.9	1.88	1.13	1.91	7.39362	0.262	7.01	120.727	1.46952	183
528	RR	T4	88.7575	16.6	2.63	1.31	5.14	6.31179	0.463	5.83	123.826	1.55092	173
529	RR	T4	84.497	16.9	1.17	1.13	2.08	14.4444	0.559	2.37	122.578	1.49807	191
530	RR	T4	62.5805	11.7	0.924	0.89	2.59	12.6623	0.216	2.94	126.914	1.38712	172
531	RR	T4	64.273	14.8	1.79	1.24	2.8	8.26816	0.666	2.87	122.784	1.55181	173
532	RR	T4	69.503	19.2	1.66	1.41	4.8	11.5663	0.631	2.57	118.227	1.53081	170
533	RR	T4	85.088	19.7	1.82	1.37	4.05	10.8242	1.01	2.98	116.674	1.57761	171
534	RR	T4	79.8985	15.4	1.7	1.27	1.56	9.05882	0.296	5.25	124.502	1.45618	155
535	RR	T4	82.889	15.4	2.27	1.41	4.52	6.78414	0.196	11.9	126.062	1.44471	175
536	RR	T4	66.4155	11.8	1.53	1.08	1.5	7.71242	0.269	3.98	122.063	1.47423	145
537	RR	T4	81.1075	7.23	1.51	0.611	2.98	4.78808	0.222	0.542	130.976	1.523	173
538	RR	T4	86.0485	8.77	1	0.723	1.7	8.77	0.321	0.485	125.193	1.47133	175
539	RR	T4	75.5455	12.7	1.55	0.898	3.38	8.19355	1.08	0.558	121.74	1.54962	165
540	RR	T4	72.9105	20.1	2.39	1.71	4.77	8.41004	0.691	2.85	117.687	1.52805	162
541	RR	T4	73.9595	19.1	2.96	1.91	2.29	6.4527	1.77	1.08	113.365	1.47613	124
542	RR	T4	54.138	16	3.1	2	2.51	5.16129	0.756	2.52	114.797	1.41905	159
609	3S	T4	15.09	18.4	3.03	1.38	7.52	6.07261	0.305	1.73	129.066	1.57474	177
610	3S	T4	19.3305	18.9	2.41	1.39	2.24	7.84232	1.12	1.04	126.15	1.49216	161
611	3S	T4	20.283	15.9	1.35	0.952	2.72	11.7778	0.971	1.21	136.64	1.57116	158
612	3S	T4	17.2805	23.1	1.19	0.429	11	19.4118	0.593	0.337	135.074	1.30293	135
613	3S	T4	13.817	8.82	1.84	0.895	2.4	4.79348	0.19	1.27	137.296	1.60407	134
614	3S	T4	22.847	14.2	1.85	1	4.24	7.67568	0.647	1.07	132.338	1.59287	168
615	3S	T4	14.854	11.9	2.24	0.9	4.29	5.3125	0.439	0.901	130.244	1.6217	154
616	3S	T4	14.5495	14	2.53	1.39	2.98	5.5336	0.367	1.59	128.293	1.47911	160
617	3S	T4	13.804	17.5	2.76	1.7	3.83	6.34058	0.861	2.01	125.973	1.46752	145
618	3S	T4	25.044	14.5	2.19	1.4	2.53	6.621	1.14	1.11	129.543	1.41304	168
619	3S	T4	16.7155	15.2	2.91	1.53	3.86	5.22337	0.362	1.31	124.534	1.47147	156
620	3S	T4	25.0705	14.2	1.88	1.44	1.89	7.55319	0.584	1.86	130.274	1.47795	138
621	3S	T4	32.0325	23.3	2.14	0.857	8.51	10.8879	1.05	0.253	125.925	1.27573	161
622	3S	T4	28.798	13.1	1.79	1.3	1.37	7.31844	0.891	0.976	129.549	1.50626	169
623	3S	T4	15.2095	14.6	1.57	1.17	1.57	9.29936	0.522	0.922	128.151	1.42514	153
624	3S	T4	37.5525	13.7	1.92	0.979	4.48	7.13542	0.418	0.959	127.288	1.58798	130
625	3S	T4	20.6575	14.1	2.13	1.13	3.63	6.61972	0.638	0.951	126.571	1.5323	185
626	3S	T4	14.6245	12.7	1.52	0.82	1.66	8.35526	0.604	0.61	137.769	1.56232	139
627	3S	T4	24.73	13.4	1.9	1.02	1.75	7.05263	0.804	0.632	123.964	1.49795	112
628	3S	T4	24.485	16.2	3.01	1.61	5.65	5.38206	0.585	1.39	120.459	1.51917	163
629	3S	T4	17.394	14	2.81	1.4	3.03	4.98221	0.721	1.52	122.137	1.53127	144
630	3S	T4	20.805	17.1	2.57	1.62	4.15	6.6537	0.602	1.62	119.368	1.56981	112
631	3S	T4	27.6675	10.6	1.95	1.1	3.01	5.4359	0.222	1.07	126.395	1.52858	183
632	3S	T4	20.675	13	1.83	0.855	4.61	7.10383	0.581	0.629	134.629	1.55031	170
633	3S	T4	15.7185	15.1	2.11	0.968	6.17	7.1564	0.794	0.735	119.024	1.5748	178
634	3S	T4	12.9865	15.6	2.61	1.29	5.34	5.97701	0.968	1.16	120.919	1.57674	170
635	3S	T4	23.4395	18.8	2.53	1.22	8.83	7.43083	0.959	0.751	112.559	1.54812	162
636	3S	T4	14.8525	17.9	2.74	1.37	4.63	6.53285	0.92	1.19	122.445	1.62232	152
637	3S	T4	20.468	14.8	2.42	1.01	3.44	6.1157	0.991	0.557	122.079	1.7073	156
638	3S	T4	28.202	11.5	1.95	0.8	5.57	5.89744	0.261	0.833	134.401	1.63701	143
705	RR	T5	69.7085	15.1	2.28	0.867	3	6.62281	1.91	0.266	137.895	1.51266	164
706	RR	T5	76.923	9.58	1.62	0.641	2.82	5.91358	1.43	0.258	138.498	1.5829	185
707	RR	T5	75.106	13.8	2.4	1.02	3.17	5.75	2.03	0.471	134.601	1.57841	176
708	RR	T5	80.715	14.2	2.75	1.18	2.77	5.16364	2.14	0.438	128.063	1.59427	191
709	RR	T5	85.57	9.67	2.19	1.07	3.57	4.41553	1.18	0.712	137.711	1.58972	165
710	RR	T5	84.9225	10.3	1.98	0.743	3	5.20202	1.43	0.287	132.995	1.56419	168
711	RR	T5	71.499	14.7	2.65	1.26	3.94	5.54717	1.75	0.506	132.595	1.5524	167
713	RR	T5	77.153	13.1	1.14	0.641	7.3	11.4912	1.66	0.251	143.68	1.65038	163
714	RR	T5	69.315	14.4	2.49	1.21	7.76	5.78313	2.7	0.228	134.854	1.60829	183
715	RR	T5	78.219	17.2	1.75	0.63	5.68	9.82857	3.1	0.167	141.579	1.68542	186
716	RR	T5	74.3015	6.61	1.35	0.338	7.19	4.8963	1.95	0	144.158	1.54889	183
718	RR	T5	79.1225	17.2	2.02	0.721	2.16	8.51485	2.05	0.24	136.401	1.53478	190
719	RR	T5	64.4495	13.3	1.25	0.451	3.98	10.64	1.06	0.208	136.52	1.59543	185
720	RR	T5	82.504	9.97	1.63	0.762	2.88	6.11656	0.829	0.406	139.401	1.54524	177
721	RR	T5	73.5485	15	0.616	0.951	31.2	24.3506	1.52	0	144.983	1.54999	190
723	RR	T5	63.067	13.8	1.89	0.726	2.51	7.30159	1.24	0.229	133.693	1.57841	179
724	RR	T5	68.0555	14.1	2.1	0.82	5.82	6.71429	2.52	0	141.976	1.62172	173
725	RR	T5	77.126	18.7	3.43	1.59	6.56	5.4519	1.34	1.91	129.609	1.60481	181
726	RR	T5	74.8885	12.8	1.79	0.758	3.6	7.15084	0.416	0.8	136.592	1.59917	157
727	RR	T5	76.015	18.8	3.02	1.97	10	6.22517	0.948	1.37	131.391	1.59472	175
728	RR	T5	67.8065	20.2	2.36	1.15	8.43	8.55932	3.02	0.288	140.175	1.58441	160
729	RR	T5	77.0345	18.5	3.26	1.34	8.76	5.67485	2.05	0.919	137.144	1.66148	171
730	RR	T5	88.5585	14.7	1.8	0.637	4.63	8.16667	1.57	0.356	135.495	1.64434	173
731	RR	T5	69.882	20.8	2.87	1.38	7.25	7.24739	2	0.954	135.34	1.6205	160
732	RR	T5	81.699	14.7	1.91	0.985	4.22	7.69634	1.31	0.52	130.225	1.68608	159
733	RR	T5	87.0885	18.5	2.65	1.34	8.96	6.98113	1.46	1.74	141.047	1.64211	125
734	RR	T5	56.308	17.1	2.74	1.3	5.48	6.24088	2.07	0.665	130.413	1.67118	167
801	3S	T5	20.7915	17.1	2.91	1.74	3.17	5.87629	0.83	2.24	129.442	1.53175	175
802	3S	T5	21.492	16.7	3.18	1.41	6.97	5.25157	1.61	0.662	128.482	1.5563	170
803	3S	T5	24.6785	15.1	2.36	1.33	3.16	6.39831	1.93	1.07	131.87	1.59595	172
804	3S	T5	23.6465	17.5	2.77	1.2	6.07	6.31769	1.69	0.77	138.43	1.59427	141
805	3S	T5	22.562	17.7	2.59	1.3	4.68	6.83398	1.17	1.01	128.896	1.57853	133
806	3S	T5	20.7255	16.6	2.81	1.07	8.18	5.90747	0.486	0.631	135.314	1.51729	180
807	3S	T5	22.003	16.4	3.12	1.21	5.93	5.25641	1.52	0.75	133.574	1.71138	152
808	3S	T5	21.088	16.2	2.64	1.15	6.35	6.13636	1.14	0.853	129.667	1.61587	165
809	3S	T5	21.6995	15.7	2.9	1.36	4.75	5.41379	0.776	1.68	130.751	1.53811	147
810	3S	T5	21.725	17.2	2.62	1.28	8.91	6.56489	1.16	0.656	128.102	1.69002	165
811	3S	T5	23.3495	19.6	3.9	1.75	7.11	5.02564	1.88	1.56	124.34	1.65232	164
812	3S	T5	53.1195	16.7	3.18	1.48	6.06	5.25157	1.77	0.665	130.187	1.58728	140
813	3S	T5	32.802	12.8	2.49	1.02	5.4	5.14056	0.913	0.648	132.431	1.62831	163
814	3S	T5	41.1435	13.9	2.94	1.29	4.94	4.72789	1.02	1.16	131.811	1.61317	168
815	3S	T5	25.8135	10.6	1.64	0.805	3.85	6.46341	0.596	0.297	138.495	1.5153	155
816	3S	T5	33.8505	9.68	1.57	0.654	4.54	6.16561	0.207	0.488	139.017	1.58805	137
817	3S	T5	25.913	9.74	1.45	0.682	5.4	6.71724	0.418	0.25	140.951	1.57432	183
818	3S	T5	25.0955	13	2.13	0.971	4.04	6.10329	0.878	0.691	137.048	1.63521	144
819	3S	T5	32.263	10.5	1.83	0.707	5.23	5.7377	1.11	0.175	140.232	1.5766	111
820	3S	T5	32.546	11.2	1.97	0.789	4.33	5.68528	1.01	0.418	139.188	1.63501	165
821	3S	T5	22.5735	10.6	1.64	0.65	2.3	6.46341	1.1	0.292	137.783	1.58742	141
822	3S	T5	27.683	13.6	2.68	1.01	7.94	5.07463	3.03	0.652	138.044	1.68552	133
823	3S	T5	51.554	14	2.18	1.03	6.39	6.42202	0.911	1.13	135.157	1.61528	179
824	3S	T5	27.1345	9.53	1.55	0.66	3.34	6.14839	0.916	0.435	138.635	1.62422	170
825	3S	T5	20.0885	12.2	2.31	0.798	7.64	5.28139	0.628	0.646	134.283	1.61903	180
826	3S	T5	27.542	8.97	1.51	0.57	4.32	5.9404	0.462	0.355	141.482	1.60596	182
827	3S	T5	37.5935	9.78	1.62	0.661	4.83	6.03704	0.668	0.328	135.034	1.6604	170
828	3S	T5	21.464	11.6	2.21	1.1	3	5.24887	1.1	0.716	137.155	1.55223	153
829	3S	T5	23.2185	10.6	2.06	0.85	3.35	5.14563	1.1	0.384	134.52	1.5489	155
830	3S	T5	34.51	10.7	1.9	0.859	3.89	5.63158	0.693	0.537	138.169	1.5966	145
